# Supplementary material for: Physical Literacy-Focused Education Improves Fitness Markers in Preadolescents: Implications for School-Based Health Promotion
Source: Healthcare (Basel). 2026 Mar 9;14(5):695. doi: 10.3390/healthcare14050695 (PMC12984826; doi:10.3390/healthcare14050695)
Supplement: Supplementary file 1 [file healthcare-14-00695-s001.zip]

Archive with 1 entries (1 files):
- healthcare-4116245-supplementary.pdf
